# Supplementary material for: Patterns of metastases progression- The linear parallel ratio
Source: PLoS One. 2022 Sep 21;17(9):e0274942. doi: 10.1371/journal.pone.0274942 (PMC9491615; doi:10.1371/journal.pone.0274942)
Supplement: S1 Dataset — (XLS) [file pone.0274942.s004.xls]

## Sheet: Sheet1
	nu	Age ar DG	Sex	Primary	from DG to Met	from DG to last FU	Status	Dis Spec	Mets 1	Mets 2	Mets 3	Mets 4	Mets 5	Mets 6	Mets 7	Mets 8	Mets 9	Mets 10	Mets 11	Mets 12	Mets 13	Mets 14	Mets 15	Mets 16	Mets 17	Mets 18	Mets 19	Mets 20	Mets 21	Mets 22	Mets 23	Mets 24	Mets 25	Mets 26	Mets 27	Mets 28	Mets 29	Mets 30	Mets 31	Mets 32	Mets 33	Mets 34	Mets 35	Mets 36	Mets 37	Mets 38	Mets 39	Mets 40	Mets 41
1	1	76	F	Kidney	4	15	0	Y	8.4	24.8	25	25	9.4	9.9	9.4
2	2	60	F	Kidney	4	148	1		6.6	11
3	3	74	M	Kidney	6	15	0	Y	14	30.7	28
4	4	61	M	Kidney	64	77	0	Y	18	18.9
5	5	55	M	Kidney	0	1	1		6.6	6.5	6.8	6.1	6.7	8.6
6	6	59	M	Kidney	80	174	0	Y	23.1	9.7	24.8	10.2	11.2	23.1	11.7	21.2	13	12.5
7	7	77	M	Kidney	34	40	0	N	13.3	10.9
8	8	57	M	Kidney	19	23	0	Y	11.5	23	23	11.7	8.2	7	6.8
9	9	65	M	Kidney	21	28	0	Y	53.4	52
10	10	61	M	Kidney	120	240	0	Y	7.6	6	7.7	6.4	7.4	4.3	11.3	9.4	10.5	14.8	29	11	10.4	10.6	11	61.4	20
11	11	52	M	Kidney	0	11	0	Y	8.6	8.3	16	17.2	8.4	10.3	8.3	8.8	9.2
12	12	76	F	Kidney	4	4	0	Y	17	6.6	12.4	17.8	21	13.4	23.1
13	13	70	M	Kidney	0	1	1		4.1	6.9	9.9	6.6	7.7
14	14	70	M	Kidney	0	3	0	Y	4	3	15	3	4	6	4	3	8	12	7	4	7	3	10	15	12	9	6	5	4	6	7	12	8	10	6	15	8	4	6	12	6	5	6	8	8	10	12	6	12
15	15	65	M	Kidney	180	39	0	Y	6.3	6.9	24.2	6.9	7	7.1
16	16	49	F	Kidney	9	15	0	Y	5	5	9	5	45	8	51	8	5	5	5	15	10	20	8	4	5	5	12	8	5	8	8	8	5	10	10	8	20	10	12	20	5	8	5	5	20	8	10	5	4
17	17	52	M	Kidney	0	18	0	Y	4	3	5	4	5	10.5	11.6	5	5	12	6	15	17	9	10	10	8	16	14	10	6	5	6
18	18	63	M	Kidney	46	49	0	Y	7	56	30	18	19	19	10	14	18	19	18	10	25	23	47	19	27	12	76	14
19	19	52	M	Kidney	0	9	0	Y	4	5	5	4	4	4
20	20	48	M	Kidney	168	240	0	Y	9	10	10	10	7
21	21	71	M	Kidney	84	89	0	Y	13	13
22	22	77	M	Kidney	34	88	1		9.5	10	10.5
23	23	84	M	Kidney	0	10	0	Y	7	6	6	6	6	7	8	8	8	6	7	7	7	7	7	7	7	7	7	7	7	7	7	7	7	7	7	7	7	7	7	7	7	7	7	7	7	7	7	7	7
24	24	82	M	Kidney	0	11	0	Y	3	3	7.5	7	9.5	9	9	8.7	5	9	9	9.5	9	3	3	15	9	7	7	5	15	9	9	6	15	5	5	15	7	6	10	7	16	8.5	15	9	9	9.5	10	9	9
25	25	78	M	Kidney	36	69	1		9	9	16
26	26	58	M	Kidney	4	4	0	Y	8	8
27	27	68	M	Kidney	24	27	0	Y	7	7	6	6	6	5	5	7	5	5	14	10	7	5	14	7
28	28	72	M	Kidney	144	144	0	Y	4	10	10	10	9	8	4	4	9	5	9	17	14	9	9	9	9	5	16	9	9	9
29	29	55	M	Kidney	4	17	0	Y	8	9	5	5	9	8	8	4	27	29	8
30	30	21	F	Kidney	0	168	0	Y	5	5	6	5	6	5	6	5	6	9	10	6	6	5	5	5	6	6	6	5	9	6	5	5	5	5	6
31	31	45	F	Kidney	0	6	0	Y	10	10	10	10	13	10	10	13	10	10	10	10	9	8	8	9	9	10	10	8	9	9	10	13	13	10	9
32	32	61	F	Kidney	0	4	0	Y	6	6	6	6	4	4	6	6	4	8	6	6	6	6	4	4	4	8	6	8	6	4	13	6	4	4	10	4	13	6	6	6	6	10	4	10	10	10	4	6	6
33	33	78	F	Kidney	0	7	0	Y	7	8	8	12	5	5	5	9	5	5	5	8	5	4	5	9	5	9	9	12	5	5	6	5	22	13	22	25	23	8	7	14	36	30	39	34	41	39	11	24
34	34	62	M	Kidney	84	120	0	Y	29	33	32	50	20	33	33	8	7	71	7	15
35	35	67	M	Kidney	84	132	1		5	4	5	5	11	4	4	4	4	7	7	4	4	4	4	4	4	4	4	4	4	4	4	4	4	4	4	4	4	4	4	4	4	7	7	7	7	7	7	7	7
36	36	64	M	Kidney	12	16	0	Y	5	5	38	15	15	5	11	5	5	11	11	18	18	17	15	11	37	11	11	7	38	9	15	11	15	5	5	5
37	37	69	M	Kidney	59	31	0	Y	18	5	17	4
38	38	74	M	Kidney	36	81	0	Y	7	7	5	5	7	7	7	7	8	5	7	7	5	5	7	5	5	7	14	14	5	11	11	11	5
39	39	79	M	Kidney	84	216	0	Y	5	5	5
40	40	84	M	Kidney	60	96	1		8	6	6	8	8	8	8	8	8	9
41	41	48	M	Kidney	0	1	1		10	10
42	42	67	M	Kidney	0	24	0	Y	6	6	5	6	10	11	21	21	6	6	20	11	6	21	23	13	13	12	6	21	11	6
43	43	68	F	Kidney	0	1	0	Y	9	9
44	44	61	M	Kidney	0	6	0	Y	10	8	10	17	40	25	23	26	11	14	14	12	11	25	15	12	10	12	10	11	22	10	12	11	15	27	13	15	20	18	17	12	12	22	10	20	10	43	9	8	10
45	45	77	M	Kidney	0	12	0	Y	4	9	5	4	4	5	7	7	5	5	8	7	5	5	8	7	5	5	6	5	9	6	6	9	15	9	7	7	11	15	9	7	6	5	9	9	7	15	7	9	8
46	1	58	M	Bladder	80	83	0	Y	34.8	23.5
47	2	75	M	Bladder	74	88	0	Y	24.4	7.5
48	3	69	M	Bladder	92	95	0	Y	4.4	4.4	3.8	5.3	5.6	6.9	7.6	5.1	6.7	4.8	6.7	4.7	9.6	6.3	4	5.8	8.3	5.7	16	4.8	5.6	4.5	7.9	5.6	7.8	5.6	5.3	6.7	7.3	7.9	10.2	3.9	5.1	6.4	6.9	6.2	10	11.7	8.3	4	9
49	4	73	M	Bladder	21	26	0	Y	5.4	9.6	18.3	5.5
50	5	72	M	Bladder	1	121	0	Y	38	11.8	16.3	42.3	18.3	18.4	40	20.9
51	6	78	M	Bladder	10	11	0	Y	9.6	20.5	24.2	11
52	7	72	M	Bladder	16	19	0	Y	8.1	4.6	8.9	5	6	6.3	6.8	7	5.7	8.7	7.5	5.6	6.3	4.2	6	5.4	10.6	5.1	7	6.4	3.4	5.4	7	7.5	11	7	5.5	5.5	3.4	3.1	3.5	5.1	7.5	3.2	5.3	9.5	8.8	4.6	4.8	4.8	6
53	8	65	M	Bladder	9	14	0	Y	3.7	15	20	11.8	5.2	5.2	5.9	17.9	6.4
54	9	79	M	Bladder	4	4	0	Y	7.8	7.1	11.4	8.7	10.5	8.9	10.9	11.3	10.2	8.4	12.1	20	9.4	14.8	9.3	20.8	9	16.4	18	3	15.3	19.4	22.7	38	15.6	15.6	12.7	16.7	32	18	13	13.1	12.9	19	12	24.6	25	25	24	15	42
55	10	68	M	Bladder	2	4	0	Y	9	8	4.6	5	5.9	8	7	6	7	7	14	7	17	10	7	8	13	4.6	8	5	7	13	8	6	8	11	9	10	7	10	105	11	7	10	7	49	15	74	7.4	11	9
56	11	64	M	Bladder	4	5	0	Y	7.6	6.1	6.8	3.1	12.2	4.8	5.8	9.8	6.5	7.6	6	4.6
57	12	72	M	Bladder	68	82	0	Y	9.5	4
58	13	69	M	Bladder	71	111	1		9.4	14
59	14	60	M	Bladder	4	13	0	Y	31	21	15	13	23	27	20	18	10	8.6	27	19	32	26
60	15	73	M	Bladder	0	6	0	Y	4	4.1	4.4	4.6
61	16	69	M	Bladder	7	27	0	Y	4	5	8
62	17	55	M	Bladder	0	13	0	Y	5	3.5	4	5	7.5	5	5	6	7	4	9	5	5	6	16	9	7	5	5	4
63	18	77	M	Bladder	44	47	0	Y	8	4	4	4	3	3	3	3	3	3	3	9	5	4	5	10	6	5	6	8	5	4	5	13	12	9	5	7	6	12	10	8	6	5	14	8	7	18	9	16	9
64	19	83	F	Bladder	37	49	0	Y	16	6	10
65	20	83	F	Bladder	0	30	1		14.4	4
66	21	71	M	Bladder	0	38	0	Y	6	7	17	4	3	3	12	10.5	11	19	5	10	7	13	5	23	23
67	22	72	M	Bladder	35	67	0	Y	3	4	5	26	20	3
68	23	84	M	Bladder	0	8	0	Y	8	7	3	11	4	5	12	8	6	6	5	4	11
69	24	78	M	Bladder	0	7	0	Y	9	10	6	5
70	25	70	M	Bladder	0	14	0	Y	8	6	8	4	3	4	3	6	8	6	5	7	8	7	6	5	5	4	4	11	6	7	5	14	6	6	17	15
71	26	76	M	Bladder	23	28	0	Y	9	13	26	24	13	10	16	16	19	29	14	8.5	8.5	56	29	20	32	21	25	22	15	65	16
72	27	58	F	Bladder	0	3	0	Y	8	5	15	10	9	30	37	4	5	64	21	32	13	13
73	28	89	M	Bladder	0	9	0	Y	5	11	16	17	33	5	7
74	29	70	M	Bladder	0	67	0	Y	9	7	13	11	15	7	6	36	8	15	11
75	30	70	M	Bladder	7	44	0	Y	12.5	12	11	9	21	47	25	5	6	43	6	6	5	5	25	25	30	27	42	24	7	35	31	49	18	39	47	10	11	16	8	14	22	7	10	13	11	12
76	31	73	M	Bladder	0	2	1		11	5	7
77	32	57	M	Bladder	0	3	0	Y	13	9	16	4	3	7	21	8	35	25	21	29	29	4	4
78	33	60	F	Bladder	1	1	0	Y	7	4	8	5	4	3	9	4	17	6	5	5	27	26	16	38	4
79	34	72	M	Bladder	0	20	0	Y	4	3	41	42	5	6	3	6	3	5
80	35	84	M	Bladder	4	5	0	Y	4	8	11	6	7	13	12	7	6	5	8	9	7	4	15	4	17	18	9	6	5	12	7	6	7	18	12	10	7	5	10	16	12	5	5	13	27	15	5	5	4
81	1	54	M	Prostate	0	50	0	Y	9.4	4.3	3.8	3.5	3.8	5.3	5.3	6	6.6	14.5	63	4	6.8	5	9	4	6	6	7
82	2	86	M	Prostate	0	3	1		6.6	6.4	6.8	6.6	6.5	7.12	6.8	6.6	7.1	6.8	7	7
83	3	71	M	Prostate	0	84	0	Y	7.7	7.9	6.8	6.2
84	4	61	M	Prostate	0	96	0	Y	8.4	4.8	6	5.8	7.3	4.5	7.7	6.4	3.5	3.9	4.4	4.7	7.3	5.3	8.7	6.2	4.6	3.5	32	50	40
85	5	77	M	Prostate	0	13	0	Y	8.4	8.2
86	6	82	M	Prostate	0	34	0	Y	4.5	4.5	4.5	4.8	4.5	7	6	7	5	7	4.5	9	6	4	6	4.5	5.4	4.5	4.3	6	4.5	4.5	5.3	8	4	6	10	6	6	4	4	7	5	5	5	7	14	5	18	4.5	6
87	7	76	M	Prostate	0	4	0	Y	4.6	10.5	4.7	5	5.4	5.4	5.4	10.1	6.3	10.6	5.4	5.3	5.2
88	8	68	M	Prostate	0	28	0	Y	3	3	3	3	4	5	4	4	3	3	4	6	7	4	5	4	4	5	4	12	12	7	6	5	21	13
89	9	62	M	Prostate	0	100	0	Y	6	5.8	5
90	10	76	M	Prostate	0	60	1		9.8	11.8	11.4
91	11	57	M	Prostate	0	18	1		3.5	3.5	3.5	3.5	3.5	4	3.5
92	12	70	M	Prostate	156	157	0	Y	6.5	6.5	6.5	7
93	13	71	M	Prostate	60	84	0	Y	4	4	4	4	4.5	5	9.5	9.5	9	10	5	4	4	4	5	5	10	10	5	10	10	10	10	5	6	5	5	5	5	5	6
94	14	73	M	Prostate	48	139	0	Y	12	12
95	15	71	M	Prostate	0	204	0	Y	8	8	9	9	9	8	10	16	9	5
96	16	80	M	Prostate	48	144	0	Y	4	4	4	4	4.5
97	17	49	M	Prostate	0	48	1		5	5	5	5	5	5	5	5	4	4	4	4	4	4	4	4	4	4	4	4	4	4	4	4	4	4	4	4	4	4	4	4	4	4	4	4	4	4	4	4	4
98	18	81	M	Prostate	0	11	0	Y	4	4	8	5	8	5	8	10	4	5	5	4	4	8	5	5	5	8	5	4	10	10	8	8	4	10	8	10	4	4	10	10	10	5	10	5	4	4	4	5	5
99	19	72	M	Prostate	0	71	0	Y	5	5	5	4	5	4	4	4	4	4	5	4	4	24
100	20	81	M	Prostate	35	74	0	N	11	12	13	13	13
101	21	84	M	Prostate	0	58	0	Y	4	8	9	8	9	10	15	15	15	10	15	14	13	15	16
102	22	60	M	Prostate	0	84	0	Y	3	3	3	3	3	3	3	3	3	3	3	3	3	3	3	4	4	4	6	6	6	6	6
103	23	58	M	Prostate	36	96	1		4	4	4	4	4	4	4	4	4	4	4	4	4	4	4	4	4	4	4	4	4	4	4	4	4	4	4	4	4	4	8	8	8	8	8	8	8	8	8	8	8
104	24	72	M	Prostate	0	45	0	Y	4	4	4	5	4	4	4	5	5	5	5	7	7	7	7	7	5	5	5	5	5	7	5	5	7	7	7	5	5	5	5	5	5	8	7	5	5	5	14	14	5
105	25	78	M	Prostate	0	4	0	Y	6	5	4	9	5	6	10	10	11	6	6	10	6
106	26	47	M	Prostate	0	33	0	Y	7	7	10	10	7	7	7	7	7	7	7	7	9	7	10	10
107	1	44	F	Breast	0	132	1		8.6	4.9	4	6.2	5.6	3.2	6.6	5.5	7.5	4	6	5.4	5	19	3.2	5	5.6	10	7.7	7	6	4	5	9.4	7.7
108	2	38	F	Breast	0	36	0	Y	15.5	8.3	9.6	7.8	6.3	4.6	5.6	5.6	5.6	8.2	8.5	5	12	5.9	5.3	4	4	5	7.6	7.3	4	4
109	3	22	F	Breast	0	24	0	Y	7.5	5	5	6.5	6	6	5	6	6	5	6	11	7.5	6	10	10	5.6	16	4	12.3	12.8
110	4	58	F	Breast	0	17	0	Y	13	8	11
111	5	49	F	Breast	0	10	0	Y	6	17
112	6	39	F	Breast	0	24	0	Y	3.5	3.5	3.5	3.5	4	3.5	4.5	4.5	4	3.5	3.5	4	3	4	6	8	8
113	7	54	F	Breast	0	12	0	Y	4.3	4.9	4.9	5.6	5.8	8.1	5.6	7.5	7.8	6.2	3.9	8.8	5.9	8.5	6.8	7.4	4.6	6.4	5.3	3.8	4	6.3
114	8	58	F	Breast	8	34	0	Y	8.8	8.7	8	9	8.5	9.3	7.9	9.4	10.1	9.8	7.3	7.5	17
115	9	39	F	Breast	0	4	0	Y	9.7	9.4	9	9.7	9	9	10.7	9.4
116	10	46	F	Breast	0	48	0	Y	18.7	17.3	18	18	18
117	11	42	F	Breast	0	60	0	Y	4.3	3	3	3.5	5.4	6.3
118	12	46	F	Breast	24	48	0	Y	5	4	9.4	10	7	11	4	4
119	13	51	F	Breast	0	156	0	Y	4	4	4	4	7	7	7	6	10	7	8.5	4.5	6	5.5	12	5.3	8.5	10.8	7.1	13	17	7.7	10	7.5	10	9	5	4	13	4.5	13	8	4	13	5	5	4	14	16	14	7
120	14	84	F	Breast	0	70	1		6	6.7	6.3
121	15	36	F	Breast	64	77	0	Y	10	4	30	10	5	5	4	6	5	5	7	9	8
122	16	80	F	Breast	0	1	0	Y	8	7	34	8	6	15	10	7	10	10	4	10	8	7	12	14	21	43	17	8	7
123	17	72	F	Breast	10	22	0	Y	23	16	46	14	11
124	18	68	F	Breast	24	84	0	Y	81	37	18	7
125	19	32	F	Breast	10	17	0	Y	11	3	8	6	10	6	7	4	5	5	13	9	18	7	10	6	6	7	9	18	11	12	10	10	6	4	7	8	11	6	14	5	8	8	6	5	35	15	8	7	5
126	20	57	F	Breast	0	56	0	Y	9.5	9.5	16	15	7.5
127	21	57	M	Breast	0	66	0	Y	11.5	11.5	4	9	5	4	13	6	8	22	32	53	6	20
128	22	66	F	Breast	0	4	1		20	9
129	23	42	F	Breast	14	14	0	Y	30	7	48	12	20	49	44	7	11	18	71	18	59	51	48	55	20	81	9	46	27	56
130	24	52	F	Breast	0	17	0	Y	11	17.5	7.7	13.5	23	25	5	6
131	25	47	F	Breast	240	240	0	Y	8	4	5	10	6	7	3	4	7	10	3	11	7	4	4	10	6	5	8	4	4	4	8	5	4	14	4	3	3	5	4	6	4	4	8	11	8	12	7
132	26	38	F	Breast	0	240	0	Y	10	7	7	17	4	13	16	7	6	20	80	10	4	7	6	5	5	27	10	8	7	40	65	32	7	13	6	5	12
133	27	73	F	Breast	23	74	1		7	8	20	4
134	28	72	M	Breast	0	51	0	Y	4	8	7.6
135	29	66	F	Breast	0	84	0	Y	8.6	6	10	6	5	12	7.4	24
136	30	34	F	Breast	36	80	0	Y	8	6	13	10	7	17	15	8	10	7	8	6	5	8	11	12	8	12	8	8	7	7	6	12	22	6	11	15	7	7	6	66	10	8	12	5	12	14	7	8	8
137	31	30	F	Breast	56	58	1		8	8	7	8	6	17	6
138	32	54	F	Breast	72	108	0	Y	3	4	4	7	18	6	5	4	4
139	33	68	F	Breast	216	230	0	Y	27	13	4	4	13
140	34	44	F	Breast	24	37	1		6	4	9	9	7	11
141	35	34	F	Breast	0	4	0	Y	5	5	6	8	4	4	3	3	4
142	36	75	M	Breast	12	68	1		8	7	12	5	5
143	37	83	M	Breast	0	240	0	Y	6	7	19	31	9	5	6
144	38	61	F	Breast	0	11	0	Y	4	9	9	5	4	12
145	39	61	F	Breast	0	41	0	Y	17	9	6	17	28	12	6	4	4
146	40	79	F	Breast	0	4	0	Y	5	7	9	5	4	4	4
147	41	37	F	Breast	74	81	0	Y	20	13	5	7	5	6
148	42	60	F	Breast	42	54	0	Y	17	27	55	7.5	5.6
149	43	60	F	Breast	12	22	1		4	11	28	38	3	4	5	12
150	44	77	F	Breast	0	30	0	Y	3	3	4	6	19	12	8	6	5	10	7	16	5	5
151	45	69	F	Breast	0	48	0	Y	23	3	8	3	4	8	4	6	5	9	13	13	6	18	6	4	11	8	10	10	11	29	14	23	6	11	32	25	5	6	19	28	20	11	23	20	5	9	13	33	12
152	46	48	M	Breast	0	48	0	Y	19	7	4	18	8.5
153	47	83	F	Breast	155	167	0	Y	16	20
154	48	81	F	Breast	133	138	0	Y	6	4	3	4	3	5	9	5	6	6	6
155	49	54	F	Breast	132	242	0	Y	4	20	32	32	44	15	6	13	16
156	50	55	F	Breast	0	48	0	Y	10	6	6	6	7	7	13	22	7	4	21	10	9	8	13	14	21	9	21	10	15
157	51	52	F	Breast	144	172	0	Y	4	4	5	3	4	4	4
158	52	61	F	Breast	0	31	0	Y	4	3	3	4	8	23	6	4	3
159	53	42	F	Breast	48	61	0	Y	11	7	13
160	54	40	F	Breast	0	84	0	Y	4.5	3	4	6	6	7	4	10	7	6
161	55	40	F	Breast	36	96	0	Y	28	60	20	12	7	14	10
162	56	49	F	Breast	48	72	1		6	5	5	5	3	8	5	9
163	57	55	F	Breast	0	132	0	Y	5	5	18	11	14	17	11	13	6	10	4	27	33	5	4	3	21	24	6	5	28	18	31	5	6	4	18
164	58	40	F	Breast	0	36	0	Y	8	7	12	29	7	21	12	13	5	10	8	15	7	11	8	9	5	5	6	4
165	59	40	F	Breast	0	60	0	Y	5	4	9	10	9
166	60	71	F	Breast	0	41	0	Y	8	6	5	4	6	4	6	5	4	3	9	4
167	61	87	F	Breast	0	1	0	Y	4	4	3	10	9	7	4	4	6	5	11	7	14
168	62	62	F	Breast	72	96	0	Y	8	12	13	5	25	4
169	63	62	F	Breast	0	60	0	Y	14	16	22	8	4	37	9	4	5
170	64	83	F	Breast	144	163	0	Y	17	8	5	7
171	65	59	M	Breast	0	1	1		11	4	6	5	7	8	6	8	7	7	6	6	8	9	24	35
172	66	80	F	Breast	0	4	1		5	11	9	20	12	5	14	12	16	16	23	14	8	12	19	9	8	6	4	12	19	8
173	67	70	F	Breast	46	48	0	Y	37	33	17	26	10	9	10	14
174	68	75	F	Breast	0	13	0	Y	19	16	20	21	28	16	25	25	31	8	32	12
175	69	69	F	Breast	2	4	0	Y	29	74	49	18	18	33
176	70	43	F	Breast	60	133	0	Y	10	7	4	4	16	7	5	17	6	4	4
177	71	55	F	Breast	0	46	0	Y	9	9	13	6	13	4	3	3	5	5	4	13	7	6	10	5	7	8	7	6	6	6	14	13	12	9	21	21	11	11	9	11	9	18
178	72	76	F	Breast	0	30	0	Y	4	12	14
179	1	53	F	Colon	0	96	0	Y	5.8	5.9	17.2	23.4	9.7	9.6	17.3	4.9	74.8	12.9	12.7	6	8.1	8.2	20
180	2	55	F	Colon	0	70	0	Y	9.8	7.8	7.6	34.2	39.5	17	30.7	31.4	12.6	8.9	37.5
181	3	65	M	Colon	0	100	0	Y	30	6.8	7.2	4.3	4.9
182	4	55	F	Colon	0	84	1		5	6.7	19.6	8.3	11.3	7.7	6.4	7.7	45.8	20.6	28.2	14.3	9.7
183	5	52	F	Colon	0	100	0	Y	13.9	16	14.8
184	6	59	F	Colon	0	58	0	Y	6.4	3.3	9.6	5.9	6.8	5	4.4	3.9	9	11	7	9	8	8.4	7.7		6.6	6	26	7.6	26	6.5	8.4	8.2	8.9	8.2	6.2	5.4	4.4	9	9	9	11	11	5	6	7	8	8	7	6
185	7	81	F	Colon	0	14	0	Y	13	13	7.4	5.8	22	8.5	9.8	9	16	6	18	6	12	9.3	7.8	33	10
186	8	57	M	Colon	24	43	1		5	.5.5	4.7	8.6
187	9	60	F	Colon	0	60	0	Y	3.5	3.2	4.2	15.9
188	10	50	F	Colon	0	60	0	Y	5	7	3	4	18	4	4.5	9	7	4	6	8	8.5	10	7	8	6	8	5	9	8	6	34	8	8	8.5	27	8	8	4	7	7	7	6	7	10	9	7	5.7	8	10
189	11	42	F	Colon	0	28	0	Y	18	15.5
190	12	53	F	Colon	0	34	0	Y	5	12	9	4	11	21	11	10	8	7	19	12	11	15	22	7	4	58	6	8	30	36	20	12	8	34	5	19	25	23	27	46	22
191	13	78	M	Colon	1	27	1		15	15	15	15	15	35	38
192	14	37	F	Colon	0	31	0	Y	7.9	7	4.8	5	6	4	4	3	6	4	5	7	7	7	6	5	8	8	7	6	5	5	6	6	4	6	5	9	7	7	7	4	14	4	5	7	6	7	6	6	8
193	15	53	M	Colon	24	25	0	Y	11	8	6	4	4	3	19	7	5	4	6	5	26	15	5	4	8	6	5	4	4	28	30	12	7	5	4	12	8	12	10	7	8	4	24	30	4	5	10	7	6
194	16	55	M	Colon	34	90	0	Y	4	6	5	5	3.5	9	5	3	4	5	5	8	5	8	6	4	3	8	6	7	6	6	7	7	4	4	3	5	6	4	4	6	9	7	8	7	7
195	17	86	F	Colon	5	16	0	Y	4.1	12	3.5	5
196	18	44	M	Colon	0	21	0	Y	24	16	10.6	10	7	7.3
197	19	39	M	Colon	0	66	0	Y	11	9.5	18.3	12	7.5	9.7	7.5	4.8	31	47	8.5	11	13.3	12.9	18.3	11.6	32	8	4	4	18
198	20	63	F	Colon	0	79	1		6	5.2	4.7	5.5	5.8	5.6	6.5	5.8	5.2	5.1	6.9	5.8
199	21	78	M	Colon	0	35	0	Y	15	15	14	17	10	9	8	7	24	4	7	6.5	17	11	18	38	11	16	11	13	19	10	5	20
200	22	47	M	Colon	0	31	0	Y	4	5	5	3	5	5	4	9	5	8.5	6	4	5	4	9	11	10	5	5	6	7	8	8	7	10	5	4	4	6	8	7	5	4	8	7	7	7	7	6	5	5
201	23	45	M	Colon	5	50	0	Y	4	9	5	4	5	10	6	5	4	5	4
202	24	61	F	Colon	24	40	0	Y	4	5	5	4	4	5	4	4	7	5
203	25	62	F	Colon	24	33	0	Y	9	5.6	16	17	6.1	6	7	5	6	6	9	6	5	6	6	5	7	10	7	11	12	15	30	19	44	11	6	7	7	13	14	22	16	17	9	10	20	7	5	14	6
204	26	20	M	Colon	0	20	0	Y	6	13	8	8	12	9	10	13	13	10	6	10	78	13	6	8	14	14	19	19	9	7	8	14	18	7	6	6	6	10	17	14	17	8	6	13	7	8	7	6	6
205	27	77	M	Colon	36	71	0	Y	9	8	4
206	28	55	M	Colon	9	54	0	Y	7	6	4	13	6	4	5	9	6	8	4	4	4	4	9	7	9	4	5	4	4	3	3	3	3	3	11	5	4	12	4	5	4	4	4	4	15	7	6	4	13
207	29	56	F	Colon	0	84	0	Y	10	8	21	30	7	20	18	6	13
208	30	53	M	Colon	0	96	0	Y	9	9	48	9	9
209	31	80	F	Colon	0	16	0	Y	5	3	3	5	9	9	5	4	4	5	6	4	15	8	14
210	32	56	F	Colon	8	56	0	Y	18	22	8	5	8	4
211	33	54	F	Colon	36	71	0	Y	8.5	8.4	8	14.5	4	5
212	34	80	F	Colon	0	24	0	Y	18	47
213	35	83	M	Colon	12	26	0	Y	18	7	9	13	13	8	4	7	3	5	8	5	9	5
214	36	27	M	Colon	0	62	0	Y	6	4	4	3	3	18	3	7	4
215	37	61	F	Colon	0	96	0	N	12	10	13	8	15	18.5	9
216	38	65	M	Colon	0	18	0	Y	13.5	20	13.5
217	39	60	F	Colon	36	55	0	Y	9	8	11.6	9	9	7	9	10	5	9.5	8	7	5	7	7	14	6	5	8	8	8	7	6	5	9	5	7	6	6	9	5	6	5	5	13	8	7	7	14	8	7
218	40	65	M	Colon	24	27	1		4.7	22	3
219	41	65	M	Colon	0	60	0	Y	12.5	13	21	5	5	21.5	4	25	20	14
220	42	63	F	Colon	0	14	0	Y	4	4	4	6	7	7	7	6	6	6	8	7	5	6	5	5	18	9	11	5	5	5	13	10
221	43	81	F	Colon	40	60	0	Y	10.8	9	17	8	3	4	4	6	7	8	6	15	14	4	6	6	7	19	20	8	7	7	8	22	7	6	5	4	15	23	25	17	8
222	44	63	F	Colon	0	41	0	Y	4	5	7	8	4	4	4	9	8	19	11	8	7	7	4	4	12	8	4	8	8	8	7	7	7	7	8	8	8	8	8	8	5	5	21	16	31
223	45	72	F	Colon	16	30	0	Y	5	4.5	3	3	7	5	4	6	4	7	7	4	12	6	5	6	5	5	5	5	5	5	4	8	5	5	5	5	4	4	4	4	8.5	9	6	6	65	5	5	4	4
224	46	75	M	Colon	29	63	0	Y	15.3	4	13.2	32	11.5	13	40
225	47	75	M	Colon	26	90	0	Y	40	8.5	7	4	5	10	8
226	48	66	M	Colon	0	9	0	Y	3	6	4	5	4	4	3	3	12	5
227	49	53	F	Colon	48	128	0	Y	9.4	7	19	16	9	6	30	16	4	4	105	20	17	10	6	4	4	40	15	25	5	6	7	52	29	20	28	7	7	8	13	43	11	11	14	7	7	8	10	11	14
228	50	61	M	Colon	0	37	0	Y	7	9	4	12.6	9	8	12	7	8	11	14	11
229	51	33	M	Colon	0	21	0	Y	5	11	3	4	4
230	52	74	M	Colon	2	11	0	Y	9	5	4	3	3	4	4	4	5	4	8	4	10	5	4	6	4	3	11	10	10	12	10	5	6	4	10	7	7	6	5	7	8	8	8	8	6	5	4	20	15
231	53	56	M	Colon	21	23	1		20	5	4	3
232	54	61	F	Colon	37	62	0	Y	8	13	6	4	8	5	4	3	3	4	5	4	6	4	4	9	4	14	6	5	5	4	3	6	5	4	4	10	6	4	16	4	5	11	6	5	4	8	4	6	6
233	55	76	M	Colon	0	20	0	Y	4	5	4	3	3	3	4	5	5	5	6	6	5	10	5	11	6	5	5	6	3	8	6
234	56	79	M	Colon	23	36	1		5	3	4	10	7	3	6	5	4	4	20	15	10	12	11	26	18	8	5	7	4	4	26	8	8	5	4	8	8	9	30	20	25	8	7	5	4	3	12	12	10
235	57	64	F	Colon	0	38	0	Y	10	9	9	6	11	5	4	15	5	6	5	27	4	8	9	8	7	5	12	11	26	11	7	8	19	34	8	5	8	9	12	21	7	15	8
236	58	53	F	Colon	0	4	0	Y	7	9	5	27	7	4	5	3	4	4	9	18	6	20	7	14	12	4	4	8	6	5	5	19	11	8	5	11	10	12	4	5	24	8	8	11	7	9	13	5	5
237	59	69	F	Colon	4	59	0	Y	4	4	3	4	6	5	4	4	4	10	7	6	6	6	4	4	12	5	4	3	7	4	3	5	4	15	9	14	8	15	12	8	8	7	6	4	5	5	15	8	12
238	60	40	M	Colon	24	26	0	Y	11	7	7	8	11	6	8	9	9	10	14	18	18	20	27	6	25	32	18	19	34	30	45	20	8	8	8	8	8	8	8	8	8	8	8	8	10	10	10	10	10
239	61	62	F	Colon	21	40	0	Y	14	16	18	11	31	33	8	11	23	28
240	62	69	F	Colon	0	16	0	Y	17	5
241	63	73	M	Colon	24	84	0	Y	17	6	4	4	6	18	5	3	3	4	3	9	3	11	7
242	64	74	F	Colon	0	31	1		9	19	12	8	16	13	8	11	6	7	10	9	10	12	17	10	46	13	11	20	19	11
243	65	35	F	Colon	11	32	0	Y	37	19	11	18	28	15	10	17
244	66	62	M	Colon	35	65	0	Y	5	16	61	8
245	67	37	F	Colon	1	32	0	Y	4	6	4	3	4	4	6	3	5	4	4	7	19	8	6	5	5	4	4	10	8	7	6	6	5	3	9	6	5	5	13	8	7	5	6	6	5	11	12	8	7
246	68	80	F	Colon	48	64	0	Y	7	6	6	22	12
247	69	70	F	Colon	57	70	1		4	7
248	70	61	F	Colon	0	91	0	Y	7	24
249	71	55	M	Colon	24	48	0	Y	7	3	4	5	11	4	5
250	72	69	F	Colon	0	24	0	Y	7	3	3	16	8	7	7	8	30	20	17	27	21	31	15
251	73	74	M	Colon	0	36	0	Y	8.5	3.5	11
252	74	80	M	Colon	0	36	0	Y	15	7.5	9	8
253	75	78	F	Colon	0	3	0	Y	7	7	4	5	4	5	11	6	4	11	9	7	8	6	3	4	4	6	5	12	4	4	9	10
254	76	73	F	Colon	0	20	0	Y	4	5	6	3	6.5
255	77	82	F	Colon	48	48	0	Y	9	5	6	4	5	4	8.5	5	13	8	5	39	12
256	78	34	F	Colon	0	32	0	Y	4	5	3	4	9	4	4	5	4	4	5	6	6	5	4	11	7.5	7
257	79	74	F	Colon	0	32	0	Y	4.5	7	17	23	23	49	4	35	6	16	6	9	4
258	80	70	F	Colon	0	48	0	Y	7.5	9.5	4	6
259	81	78	F	Colon	24	42	0	Y	4	9	5	4	11	13	8	7.5	37
260	82	88	F	Colon	0	10	0	Y	5	4	4	4	9	6	5	5	8	7	5	4	14	17	7	5	8	4	5
261	83	58	M	Colon	12	48	0	Y	4	8	5	6	10	4	8	5	4	6	11	8	28	12	17	12	15	5
262	84	74	M	Colon	84	95	1		8	12	4	7
263	85	26	M	Colon	0	26	0	Y	9.5	12	9	4	11
264	86	89	F	Colon	0	37	0	Y	7	13	9	8	5	11	31	12	8	11	13	8	8	15	6	11	19	10	12	18	11	23	52	13	14	8	16	15	22	16	17	27	6	5	7	20	11	10	6	14	6
265	87	75	M	Colon	0	16	0	Y	9	3	6	9	6	6
266	88	63	F	Colon	0	1	1		39	23	3	10
267	89	83	M	Colon	0	48	1		4	11	8	9	20	21	21	8	11	6	7	12	17	31	7
268	90	68	M	Colon	48	62	0	Y	4	3	6	8	6	4	3	4	5	6	5	7	6	10	5	7	6	5	4	12	5	4	15	18
269	91	71	F	Colon	2	35	0	Y	24	74	17	15
270	92	64	M	Colon	0	26	0	Y	6	5	4	4	8
271	93	72	M	Colon	0	29	0	Y	4	16	17	12	11	7	12	7	6
272	94	69	M	Colon	0	57	0	Y	3	4	5	5	4
273	95	79	M	Colon	46	90	0	Y	38	11
274	96	74	M	Colon	2	25	0	Y	13	8	9	15	8	10	27	7	11	12	25	19	10	5	11	15	23
275	97	69	M	Colon	0	35	0	Y	11	15	11	10	19	16	35	13	14	14	12	4	6	21	11	17	21
276	98	58	M	Colon	0	40	0	Y	4	3	3	5	3	4	6	6	11	10	5	4	5	3	7	6	7	8	16	4	5	6	5	6	5	18	9	9	14	8	6	11	8	11	8	4	5	6
277	99	61	F	Colon	13	73	0	Y	6	4	7	8	5	5	5	6	6	5	6	5	6	8	5	6	7	5	17	10	12	Rr
278	100	57	M	Colon	24	72	0	Y	6.5	4	29	13	14
279	101	72	F	Colon	8	65	1		16.5	4
280	102	69	M	Colon	36	60	0	Y	9	11	8	4	14	10
281	103	22	F	Colon	0	20	0	Y	9	3	4	4	4	4	4	4	4	3	3	3	3	3	3	5	5	5	5	5	5	5	9	7	6	11	7	5	4	4	4	4	4	4	4	4	4	4	4	4	4
282	104	14	M	Colon	0	85	0	Y	11	8	6	8	4	3	5	6	7	21	14	7	7	18	9	12	4	3	26	8	9	13	11	7	5	4	8	32	15	25	20	8	8	12	25	14	13	24	27	12	11
283	105	26	M	Colon	0	34	0	Y	10	7	6	4
284	106	87	F	Colon	0	1	0	Y	12	9	14	21	10	5	12	12
285	107	64	M	Colon	60	72	1		11	14	3	17	9	11	4	5	9	29	8	15	10	10	7	6	6	8	5	6	7	17	8	7	9	9	11	22	22	26	7	9	10	11	10	8	5	17	8	8	7
286	108	66	M	Colon	0	32	1		7.2	4	8	10	12	5	4	5	6	14	7
287	109	65	M	Colon	0	46	1		12	14	7	15	8	13	25	12	9
288	110	49	F	Colon	24	51	0	Y	10	18	34	34	24	9.5	17	10	10	8.5	11	6
289	111	56	M	Colon	0	24	0	Y	7	10	7	6	6	20	12	11	10	7	11	5	19	7	15	11	15	22	23	11	16	11	15	12	10	6	7	15	11	15	8	16
290	112	66	M	Colon	0	1	1		32	26
291	113	54	M	Colon	0	23	1		7	4	7	5	6	10	5	7	6	5	4	4	4	4	3	4	4	6	6	5	5	6	6	6	5	5	8	5	5	6	6	8	9	7	7	7	8	5	5
292	114	52	M	Colon	0	21	1		7.5	9	4	6	4	9	4	5	15	6	10	22	17	9	6	10	7	5
293	115	51	F	Colon	0	10	1		4	6	6	4	6	22	11	7	8	6	6	10	7	28	23	10	7	5	22	5	6	5	6	18	6	5	7	6	5	4	6	6	5	5	10	7	6	5	13	7	7
294	116	55	M	Colon	0	52	1		11.5	7	3
295	117	53	F	Colon	18	38	0	Y	8	8	7	20	24	9	11	7	33	4	3	3	28	12	10	10	12	8	17	6	27	12	8	14	18	15
296	118	58	F	Colon	8	80	1		9	5	7	8	3	13	13	6	18	7	11	8	6
297	119	52	F	Colon	12	94	0	Y	9	7	5	4	5	8	7	9	7	7	6	5	12	13	5	7	7	15	10	7	5	8	5	36	11	7	14	6	7	8	12	8	12	20	10	7	19	7	5	4	7
298	120	67	M	Colon	0	16	0	Y	5	4	55	4	4	7	16	6	8	7	10	9	8	6	7	11	9	8	7	6	5	11
299	121	42	M	Colon	24	87	0	Y	5	7	12	8	4	3	6	4	8	9	4	3	11	13	8	7	5	7	6	4	7	7	8	4	16	8	11	7	6	8	10	9	8	5	4	5	6	5	5	5	5
300	122	47	F	Colon	0	5	0	Y	9	13	8	5	18	9	78	4	6	5	6	9	4
301	123	39	F	Colon	18	24	0	Y	8	11	4	5	12	11	8	6	7	7	8	9	10	7	7	8	9	6	5	6	7	12	10	7	15	7	11
302	124	36	M	Colon	0	24	0	Y	3	4	10	7	8	6	5	4	8	7	9	12	10	9	9	7	6	5	5	4	5	7	6	6	9	6	8	5	4	11	17
303	125	73	M	Colon	84	108	0	Y	8	15	5	7	6	5	4
304	126	70	M	Colon	9	56	0	Y	9	8	11	12	21	8	25	32	14
305	127	59	M	Colon	0	72	0	Y	15	9	11	12	9	13	34	17	24	17	16	6	7	8	14	19	5	4	9	14	17	21	22	37	24	14	19	16		15	14	8	13	10	13
306	128	54	F	Colon	0	34	1		5	4	9	6	7	15	4	4	5	8	8	11
307	129	57	F	Colon	0	15	0	Y	4	4	5	11	8	5	10	6	5	11	5	6	11	9	14	8	32	6	5	7	12	20	7	8	15	7	6
308	130	62	M	Colon	0	60	0	Y	9	3	4	10	14	5	6	7	4	4	4	43	3	7	6	16	5	5	4	4	50	11	7	6	13	4	8	35	4	8	12	11	15	10	8	7	4
309	131	68	M	Colon	29	70	1		25	17	33	24	11	6
310	132	56	M	Colon	0	18	1		4	4	4	5	16	10	3	5	8
311	133	62	M	Colon	0	36	0	Y	12	29	9	7	14	14	27	14	8	53	44	5	42	26	22	56	56	78	61	24	37	12	26	35
312	134	30	F	Colon	0	6	1		5	4	3	3	3	5	4	4	3	5	4	6	5	9	5	6	5	6	6	6	5	4	5	6	5	15	5	6	7	10	6	7	10	6	5	6	8	6	5	5	5
313	135	65	M	Colon	5	29	1		5	3	7	28	6
314	136	61	F	Colon	0	4	1		8	14
315	137	43	M	Colon	39	46	1		6	5	15	7	9	10	5	4	9	12	7	14
316	138	64	M	Colon	41	48	0	Y	5	5	6	6	4	5	9	6	7	6	6	6	7	11	5	8	5	6	5	6	6	6	6	7	7	6	6	5	4	5	4	4	5	5	4	6	5	6	6	6	7
317	139	66	M	Colon	0	24	0	Y	5	1	15	18	14	9	8	16	17	7	17	18	15	4	16	11	6	18	16	11	5	8	7	9	17	9	18	23	11	14	17	21	13	23	10	16	13	18
318	140	71	M	Colon	0	2	0	Y	25	10	5
319	141	69	M	Colon	0	24	0	Y	23	11	15	16
320	142	50	M	Colon	0	72	0	Y	30	4	4	14	11	6	18	20	6	6	5	4	10	12	13	4	25	6	10	5	10	6	37	8	12	7	25	5
321	143	74	F	Colon	0	19	0	Y	12	6	9	8	10	5	12	25	21	10	12	12	10	17	28	6	4	10	8	28	27	8	66	6	12	12	14	28	14	13	13	18	20	28	17	5	15	19	18	12	8
322	144	84	M	Colon	0	3	0	Y	69	24	34	27	20	21	36	18	14	13	14
323	145	52	M	Colon	0	48	0	Y	6	12	5	4	10	7	5	7	4	6	11	13	6	11	26	13	5	9	13	9	5	6	8	7	11	10	9	4	8	6	8	11	8	13	7	7	11
324	146	64	M	Colon	0	1	0	Y	9	13	15	7	8	8	14	14	11	12	19	9	10	9	9	5	9	9	12	8	11	18	6	6	14	26	6	13	12	14	9	14	6	10	15	8	10	11	13	24	16
325	147	71	F	Colon	0	48	0	Y	45	8
326	148	75	M	Colon	0	9	0	Y	7	10	9	6	5	4	6	5	9	9	17	14	6	9	7	11	18	6	9	7	11	4	7	6	10	5	4	10	7	8	9	8	8	7	8	10	11	12
327	149	48	M	Colon	0	62	0	Y	16	10	12	18	10	24	16	7	17	18	30	13	6
328	1	49	M	Pancreas	0	21	0	Y	7	6	3	6	3.5	11.5	23	17	24	6.8	15	26	10	4	5.6
329	2	87	F	Pancreas	0	15	0	Y	4	5	5	4	8	3	4	3	3	5	5	4	4	5	5	11	11	5	11	11	5	4	4	9.5	9.5	7	5	9	5
330	3	49	M	Pancreas	0	7	0	Y	6.3	5.5	6.7	6.7	6.7	25	27	8	19
331	4	72	F	Pancreas	0	4	0	Y	7	7.8	7	7	7.8	6.5	7	6.8	7.4	7.5	7	6.5	7	5.7
332	5	50	F	Pancreas	17	29	0	Y	17	20
333	6	60	F	Pancreas	0	5	1		7	7	8.8	17	7	5.5	6	6	17	7.5	7	8	8
334	7	70	F	Pancreas	0	3	0	Y	9	10	8	8	9	9	9	7.5	8.5	9	10	19	8	8	13	13	11	17	9	7	12	10	10	26	13	13	10	11	20	25	11	23	23	14	20	15	13	14	9	22	27
335	8	79	F	Pancreas	0	10	0	Y	8	7	9	9	9	7
336	9	33	M	Pancreas	0	27	0	Y	11	8	6	15	11	9	10	10	20	20	20	20	22	15	15	15	16	25	25	20	17	10	5	5	5	25	10	20	10	15	20
337	10	63	M	Pancreas	0	32	0	Y	7	7
338	11	74	M	Pancreas	0	20	0	Y	5	5	5	6	5	5	14	5	12	7	7	7	7	12	12	5	5	5	12	12	7	12	12	5	12	12	12	12	15	5	5	5	5	5	5	5	5	5	5	5	7
339	12	73	M	Pancreas	0	6	0	Y	6.5	4	3	5.5	3	5	5	5	5	4	9.5	7	6	9
340	13	74	M	Pancreas	0	10	0	Y	4	3	4	3	4	7.8	6	5	5	5	6	5	4	4	3	3	9	10	7
341	14	62	M	Pancreas	0	5	0	Y	5	5
342	15	72	M	Pancreas	34	50	0	Y	4	4	4	4	4	4	4	4	4	5
343	16	73	F	Pancreas	0	8	0	Y	3	4	4	9	10	10	5	5	10	5	5	10
344	17	75	F	Pancreas	0	7	1		9	9	9
345	18	76	M	Pancreas	0	4	0	Y	4	4	4	4	4	5	5	5	4	5	4	4
346	19	85	F	Pancreas	0	7	0	Y	4	4	3	4	8	8	8	8	8	8	8	4	3	15	8	8	8	13	10	13	12	13	13	16	18	16	8	8	8	8	18	18	12.5	8	8	18	18	18	5	13	8
347	20	82	M	Pancreas	0	8	0	Y	4	3	4	4	3	3	3	4	4	5	5	5	6	5	4	5	6	6	6	4	4	6	5	4	6
348	21	74	M	Pancreas	0	2	1		6	7	4	4	7	7	6.5	7	7	5	5	5
349	22	72	F	Pancreas	0	13	0	Y	8	3	5	4	4	4	5	4	5	5	5	4	4	8	12	5	8	8	5	11	10	8	6	5	11	10	8	6	5	5	12	10	4	4	8	7	8	7	8	7	8
350	23	80	F	Pancreas	0	1	0	Y	4	4	4	4	4	3	3	3	4	3	4	4	4	7	7	7	4	14	13	7	14	7	7	7	7	4	4	7	7	4	4	4	6.5	4	4	4	4	12	7	3
351	24	66	M	Pancreas	0	2	0	Y	3	4	4	4	4	3	3	11	5	4	5	4	4	13	5	6	6	5	4	4	33	13	15	12	8	5	32	16	11	13	18	7	6	11	5	7	26	20	17	15	20
352	25	69	F	Pancreas	0	31	0	Y	3	3	3	4.5	4.5	3	3	3	3	4	4	3	3	4.5
353	26	68	F	Pancreas	0	3	0	Y	7	5	7	7	5	5	5	10	7	7	7	7	7	7	5	5	10	5	7	7	7	7	5	7	7	7	7	5	5	5	5	10	7	7	7	7	10	5	5	5	4
354	27	69	M	Pancreas	0	1	0	Y	10	10	10	5	4	4
355	28	62	M	Pancreas	0	24	0	Y	7	7	4	4	4	4	7
356	29	61	F	Pancreas	0	22	0	Y	5	5	5	5	8	5	5	5	10	5	11	4	4	4	5	5	5	4	4	8	8	9	8	8	5	5	4	4	8	10	10	10	10	8	13	8	10	5	5	8	9
357	30	52	M	Pancreas	0	10	0	Y	6	6	6	6	14	14	6	12	7	7	12
358	1	69	F	Sarcoma	0	21	0	Y	4	5	7	7.2	18	22	6	6	7	4	4	5	4	7	4	7.6
359	2	44	F	Sarcoma	240	300	0	Y	10	4	17	33	43	7.3	54	13.7	59
360	3	61	F	Sarcoma	0	24	0	Y	7	3.7
361	4	39	F	Sarcoma	0	72	0	Y	29	45	67	37	10	16	20	6.3	4.7
362	5	47	F	Sarcoma	0	15	1		7.9	49	21	9.7
363	6	73	M	Sarcoma	0	156	0	Y	4.4	8	4.6	14.5	7.6	3.2
364	7	52	F	Sarcoma	0	60	0	Y	7.4	7.2	28	9.5	9.2	14	7.7	7.6	7.3	11
365	8	55	M	Sarcoma	4	34	0	Y	12	22	4	6	11	17	15	7
366	9	57	F	Sarcoma	0	6	0	Y	13.7	5	38	20	28	16	8.7	11.5	50	16	24
367	10	57	F	Sarcoma	0	14	0	Y	5.8	7.6	4.2	6	7.1	14.7	9.5	7.2	6.1	8.9	6.9	6.8
368	11	58	F	Sarcoma	0	36	0	Y	6.6	6.7
369	12	37	F	Sarcoma	0	43	0	Y	11	17	11	8	11	10	8	7.6	6.7	18	12.7	5.3
370	13	39	M	Sarcoma	48	64	0	Y	17	33	79	37	118
371	14	40	F	Sarcoma	0	12	0	Y	92	72	47	9	21	7	130	159	16	21	29	40	6	38	11	61	49	30	37	9
372	15	18	F	Sarcoma	0	6	0	Y	17	11	12	7.5	17	10	10	10	10	8	4	15	11	8	17
373	16	42	M	Sarcoma	0	24	0	Y	10	46	26	38	34	4	6	5	4	5	4	4	6	4	4	4	6	6.5	4	6	8	9	5	4	3	4	4	10	6	4	6	5	7	6	26	4	5	10	6	4	4
374	17	62	F	Sarcoma	15	24	0	Y	96	37	15	8	9	31	13	13	8
375	18	59	F	Sarcoma	0	47	0	Y	9	14	31	45	12	16	58	11	11	10	5	24	6	13	7	8	5	5	24	30	5	15	42	7	16	23	17	31	18	5	7	17	18	10
376	19	83	M	Sarcoma	12	36	0	Y	18	4	3	4	9	10	6	5	40	15	21	16	22	11	13	14.5
377	20	75	M	Sarcoma	0	36	1		9	13	7	8
378	21	69	F	Sarcoma	6	21	0	Y	19	4	5	7
379	22	42	M	Sarcoma	0	16	0	Y	30.5	11
380	23	79	F	Sarcoma	0	12	0	Y	13	12	47	20	5	16	14	10	7	14	32	14
381	24	80	F	Sarcoma	0	5	0	Y	7	7	7	6
382	25	63	F	Sarcoma	4	12	0	Y	12	16	10	6	12	6	3	5	13	8	6	5	6	18	15	7	7	4	18	10	6	4	5	12	10	7	7	15	12	5	40	10	10	10	10	10	10	10	10	33	12
383	26	38	F	Sarcoma	0	4	0	Y	13	8	12	15	6.4	31	22	21	18.4	29
384	27	43	M	Sarcoma	0	6	1		7	30	13	8.5	5	4	10	6	7	18	4	8	28	10	8	7	57	10	7
385	28	29	F	Sarcoma	0	36	0	Y	5	81	39	33	13	14	7	14	9	9	5	10	11	18	6	16	12	16	15	7	27	14.5	10	22	5	4	7	6	7
386	29	26	M	Sarcoma	24	36	1		18	34	23	14	28	15	42
387	30	61	F	Sarcoma	14	40	0	Y	3	7	10	16	12	5	8	7	7	6	4	11	9	14	4	3	15	9	7	4	16	10	7	6	8	11	7	5	7	12	7	5	3	8	5	4	7	6	11	5	4
388	31	25	M	Sarcoma	4	24	1		34	22	25	9	4
389	32	64	F	Sarcoma	0	40	0	Y	4	5	4	10	7	6	5
390	33	66	F	Sarcoma	2	17	0	Y	5	26	32	20	17	20	53	61	7	12	10	14	31	42
391	34	60	F	Sarcoma	5	13	0	Y	3	8	8	7	5	6	45	20	9	14	12	5	4	8	25	26	5	8	10	13	8	10	20	12	15	8	8	15
392	35	66	M	Sarcoma	72	88	1		8	6	4	10
393	36	36	M	Sarcoma	36	76	0	Y	5	4	6	3	3	3	3	21	11.5	5.5	8
394	37	86	M	Sarcoma	0	1	0	Y	58	11	8	8	5	6	6	11	7	10	27	41
395	38	29	M	Sarcoma	10	14	1		6	5	6	11	7	15	13	11	14	17	23	4	8	12	20	10	7	8	11	22	11	8	7	10	8	8	7	12	8	10	10	6	6	7	29	22	7	24	19	8	8
396	39	32	M	Sarcoma	12	44	0	Y	3	4	5	6	6	20	10	9	6	14	10	6	5	48	11	21	7	26	12	18	18	11	62	8	19	78	20	21	8	4	5
397	40	56	F	Sarcoma	0	51	0	Y	5	6	4	3	4	6	4	10	5	4	3	7	12	6	14	20	8	4	18	9	7	6	6	15	8	7	5	18	8	7	6	5	60	66	30	20	25	54	10	15	70
398	41	15	F	Sarcoma	0	26	1		11	13
399	42	14	M	Sarcoma	0	24	1		6.5	5.6	5	8.5	7.5	7	5	4	8	5	4	6	7	8	6	5	9	5	7	3	4	10	7	9	4	5	10	19	10	7	7	11	7	5	7	5	7	11	9	4
400	43	58	M	Sarcoma	48	72	0	Y	28	9	3	8	23	36	21	42	36	20	37	30	33
401	44	77	F	Sarcoma	0	17	0	Y	22	41	28	31	11	12	10	11	56	19	19	9	8	12	14	16	22	105
402	45	82	M	Sarcoma	12	28	0	Y	6	3	17	9	8	4	10	13	9	20	7	5	18	11	18	12	15	7	13	6
403	46	24	M	Sarcoma	0	24	0	Y	60	22	75	15	14	74	17	15	9	2	69	15	42	64	25	106	17	14	29	12	5	4	10	15	26	30	11	46	80	69	53	33	16	20	11	17	3	8	5	7	7
404	47	66	F	Sarcoma	2	11	0	Y	7	4	7	5	11
405	48	64	M	Sarcoma	0	22	0	Y	9	8	4	3	4	4	5	4	5	10	7	7	7	7	20	17	17	11	14	7	6	15	12	18	16	7	6	5	13	19	11	16	10	6	4
406	49	58	F	Sarcoma	30	47	0	Y	24	9	6	4
407	50	25	M	Sarcoma	14	36	0	Y	26	13.5	7	18
408	51	17	F	Sarcoma	0	14	1		16	5	5	9	12	11	6	9	5	9	14	6	5	4	4
409	52	18	M	Sarcoma	120	44	0	Y	8	77	37	6	20	8	9
410	53	62	F	Sarcoma	8	11	0	Y	23	10	14	24	10	9	7
411	54	35	F	Sarcoma	192	210	1		10	4	5	5	3	6	7	81	10	10	18	6	4	4	18	11	17	18	7	4	20	9	9	14	19	15	7	7	5	4	4	23	41	26	36	7	8	26	28	47	47
412	55	21	M	Sarcoma	7	7	0	Y	7.5	13	5	3	3	7	4	3	17	8	5	6	5	8	8	5	5	10	5	5.5	13
413	56	63	M	Sarcoma	10	54	0	Y	3	9
414	57	17	M	Sarcoma	24	132	0	Y	7	13	4	11	25	33	15	9	14	25	29	26	24	23	18	17	19	20	45	7	17	20	16	30	37	9	11	18	27	18	15	5	16	36	41	22	38	15	9	37	11
415	58	38	M	Sarcoma	60	84	0	Y	18	11	12	6	47	49	32	16	51	20	49	16
416	59	77	F	Sarcoma	12	13	0	Y	16	9	7	11	13	13	8	9	33	11	11
417	60	33	F	Sarcoma	50	94	0	Y	11	13	12	8	10	7	9	5	11	17	22
418	61	53	M	Sarcoma	0	16	0	Y	4	5	14	14	26	14	24	17	16	10	8	17	40	10	29	6	26	48	15	4	5	11	30	44	10	16	16	13	33	15	27	17	28	5	53	17	15	23	20	32	13
419	62	64	M	Sarcoma	7	8	0	Y	7	7	5	4	5	3	4	10	14	4	4	29	30	20	22	7	6	26	8	41	40	22	34	6	5	16	5	7	11	7	5	4	13	12	5	7	5	4	4	14	5
420	63	34	F	Sarcoma	24	28	1		10	4	12	13
421	64	59	M	Sarcoma	36	39	1		17	25	7
422	65	40	F	Sarcoma	24	70	1		10	10	8	8	6	11	16	8	10	6	15	10	8	8	9	13	6	6	7	10	4	9	30	6	11	7	13	7	12	8	10	5	13	15	20	10	5	4	5	14	8
423	66	36	M	Sarcoma	12	28	1		8	12
424	67	68	M	Sarcoma	6	6	1		23	10	9
425	68	61	F	Sarcoma	3	5	1		10	6	5	8	4	3	7	15	12	4	10	7	8	12	10	8	11	29	17	21	8	4	9	10	13	12	17	18	9	7	6	12	5	11	11	19	9	6	17	10	14
426	69	74	F	Sarcoma	0	17	0	Y	45	37	9	13	22	48	23	17	30	22	27	32	41	49	29	56	62	46	37	18	30	14
427	70	65	M	Sarcoma	0	1	0	Y	26	7	6	5	24	17	18	21	7	5	10	12	19	14	10	7	12	10	13	12	7	17	6	5	6	17	7
428	71	55	F	Sarcoma	0	17	1		13	14	9	5
429	1	62	F	Melanom	0	12	0	Y	4.1	11.3	40	16	8	10	22	35	19	10.7	21	8.5	18	13	24	26	17	20	34	26	26	26	21	220	26	40	104
430	2	83	M	Melanom	0	36	0	Y	8.3	9.5	8.6	8.4	8	4.6	4	3.5	7.3	8.5	9.6
431	3	72	F	Melanom	6	48	0	Y	21.7	10
432	4	54	F	Melanom	0	5	0	Y	9	5	10	12.7
433	5	68	M	Melanom	12	15	1		7.1	9.5	4	8
434	6	78	M	Melanom	0	19	0	Y	4.5	12	7	11	4
435	7	63	F	Melanom	0	88	0	Y	27	8	10	16	11	14	12	6	4	5	20	16	8	6	6	5	5	14	10	36	18	8	7	6	18	29	6	11	25	7	7	14	20	5	6	30	12	10	7	7	6
436	8	85	F	Melanom	52	55	0	Y	3.5	13.3	5	4	5	3	4	4	14	4	4	45	26	13	30	7	13	8	10	5	10	10	8	11	8	10	7
437	9	75	F	Melanom	0	61	0	Y	16	17	6.5	22	19	16	26	7	23
438	10	61	F	Melanom	0	12	0	Y	7	9	5	4	4	8	6	17	8	10
439	11	51	M	Melanom	13	19	0	Y	25.5	15	11.8	8.5	14
440	12	73	M	Melanom	36	82	1		5	6	16	9
441	13	85	M	Melanom	0	8	0	Y	4.8	10	9.7	9	11.4	6	4	4	13	5	7	8
442	14	54	M	Melanom	11	15	0	Y	4	4	5	18	11	9	3	15	4	4	5	6	7	5	12	8	5	26	8	17	14	4	5	6	24	12	12	7	5	11	44	25	4	3	26	18	12	74	12	10	11
443	15	65	M	Melanom	54	67	0	Y	13	35
444	16	66	F	Melanom	0	9	0	Y	5	5	7	3	6	5	4	4	8	7	11	6	5	4	4	5	17	11	21	20	5	5	5	4	2	4	5	4	6	5	11	10	20	20	6	5	4	4	6	7	32
445	17	40	M	Melanom	0	11	0	Y	10	5	4	6	7	5	3	27	4	3	7	3	3	6	15	7	5	5	4
446	18	72	F	Melanom	0	9	0	Y	9	7	9	4	15	4	4	5	4	8	8	3	4	17	8	28	6	8	11	25	12	7	5	11	4	12	11	7	4	15	11	12	6
447	19	57	M	Melanom	20	30	0	Y	8.5	4	3	3	3	4	4
448	20	37	F	Melanom	45	52	1		4	5	5	4	4	6	6	5	7	5	5	6	5	4	3	9	5	5	6	8	7	7	6	5	4	5	8	7	5	6	6	8	8	7	9	5	4	4	5	5	6
449	21	24	F	Melanom	60	66	1		80	13	4	12	40	18	35	4	5
450	22	72	F	Melanom	80	94	0	Y	4	4	3	4	4	3	3	5	6	5	5	7	7	66	11	12	59	8	7	5	11	8	7	4	13	21	10	7	11	9	7	7	6	6	12	11	9	32	11	5	4
451	23	38	F	Melanom	4	55	1		4	3	5	6	5	6	5	5	3	3	9	6	5	5	7	7	6	5	4	4	20	7	7	5	6	12	15	8	8	7	5	5	14	11	13	8	8	10	11
452	24	14	M	Melanom	30	30	1		4	11	5	4	6	9.5	14	8	16	26
453	25	66	M	Melanom	24	34	0	Y	9	7.5	6	3
454	26	42	M	Melanom	24	36	0	Y	8.7	8.5	4	4	8	7	4	11	8	10	8	30	5	4	4	10	4	5	10	6	9	14	15	6	6	8	7	5	31	11	21	26	10	13	8	5	14	14	11	10	9
455	27	83	M	Melanom	0	3	0	Y	8	4	6	10	14	15	25	5	9	9	28	27	10	5	8	12	7	5	5	6	13	11	9	19	19	18
456	28	72	F	Melanom	31	79	0	Y	13	9	6	25	32	5
457	29	60	F	Melanom	0	14	1		42	6	7	5	5	3	12	15	12	9	48	12	11	7	10	12	16	8	8	7	5	4	21	8	11	22	13	8.4	6
458	30	68	M	Melanom	0	24	0	Y	7	21	7	9	5	13
459	31	76	F	Melanom	23	26	0	N	6	15	6	5
460	32	69	F	Melanom	12	15	0	Y	4	4	4	4	4	4	4	4	4	4	4	4	4	4	4	4	4	4	4	4	4	4	4	4	4	4	4	4	4	4	4	4	4	4	4	4	4	4	4	5	5
461	33	74	F	Melanom	2	9	0	Y	6.5	4	4	3	3	9	4	7	12	18	9	9	5	6	8	7	10	9	5	4	12
462	34	78	M	Melanom	5	30	0	Y	5	31	39	11	17	4
463	35	63	F	Melanom	0	84	0	N	7	4	8	6	12	4
464	36	26	M	Melanom	29	93	0	Y	21	6
465	37	48	M	Melanom	105	164	0	Y	16	20	12	5	6	11	10	14	5	6	11	4	5
466	38	58	F	Melanom	36	1	0	Y	8	4	5	6.6	5	6	10	4	4	9	8	7	6	9	4	3	13	18	12.5	7	6	14	8	6	8	6	5	6	6	5	11	9	5	13	16	21	4	3	4	17	8
467	39	76	M	Melanom	0	1	0	Y	5	9	9	5	6	5	7	5	17	22	4	4	8	4
468	40	44	M	Melanom	36	54	0	Y	10	4	5	4	4	4	5	9	3	3	5	8	10	20	15	9	8	5	5	8	14	7.5
469	41	76	M	Melanom	12	22	0	Y	8	12	5
470	42	47	M	Melanom	0	18	0	Y	4	3	4	5	16	8	10	7	6	5	7
471	43	62	M	Melanom	60	132	0	Y	19	4	9	5	9	6	13	11	9	13	13	23	11	8	11	7	6	13	13	29	24	15	15	16	10	11	18	20	23	7	12	11	11	19	29	11
472	44	57	M	Melanom	8	24	0	Y	10	5	5	8	5	7	8	9	12	9	10	4	9
473	45	56	M	Melanom	0	6	0	Y	6	4	4	4	5	3	5	8	8	6	7	11	7	5	6	20	8	5	11	10	10	13	10	12	13	10	9	10	10	22	21	9	26	7	16	8	5	12	11	9	13
474	46	62	M	Melanom	6	6	1		11	33	6	8	9	4	37	7	10	33	10	22	41	13	7	56	8	12	8	7	5
475	47	29	M	Melanom	12	12	1		5	5	5	5	5	5	5	5	5	5	5	5	5	5	5	5	5	5	5	5	6	6	6	6	6	6	6	6	6	8	8	8	8	8	8	8	8	8	8	8	8
476	48	47	F	Melanom	24	48	1		45	6	28	10
477	1	37	F	Thyroid	0	52	1		4	8	8	4	4	4	4	4	4	4	4	4	4	4	4	4	4	4	4	4	4
478	2	60	F	Thyroid	0	8	0	Y	4	4	4	13	5	10	13	4	5	9	9	9	12	4	9	9	13	9	9	13	14	9	5	4	4	14	9	14	15
479	3	75	M	Thyroid	0	60	0	Y	5	7	5	23	12	17	19	7	7	8	18	13	6	5	14	14	7	7	7	5	10	11	6.5	8.5	16	5	47	6	8	5
480	4	55	M	Thyroid	13	13	1		5	5
481	5	56	F	Thyroid	0	54	1		11	10	5	5	5	5	5	5	5	5	5	12	5	5	5	5
482	6	24	F	Thyroid	200	400	0	Y	5	5	5	5	5	5	5	5	5	5	5	5	5	5	5	5	5	5	5	5	5	5	5	5	5
483	7	40	M	Thyroid	168	228	0	Y	34	33	15	15	14	15	14.3
484	8	60	F	Thyroid	0	12	0	Y	5	22	20	22	21	5	23	22	21	5	21	26	25	19	18	35	35	51	53
485	9	59	M	Thyroid	0	69	1		9.7	6.7	8.6	5.4	8.4	7.1	7.3
486	10	64	M	Thyroid	0	32	0	Y	17	6	6	6	5	6	17	15	17	6	10	39	6	34
487	11	66	M	Thyroid	0	11	0	Y	6	6	6	6	6	6	6	6	6	6	6	6	6	6	6	6	6	6	6	6	6	6	6	6	6	6	6	6	6	6	5	5	5	5	5	5	5	5	5	5	5
488	12	66	M	Thyroid	0	96	0	Y	6	6	6	6	6	6	6	6	6	6	6	6	6	6	6	6	6	6	6	6	6	6	5	5	5	5	5	5	5	5	5	5	5	5	5	5	5	5	5	5	5
489	13	85	F	Thyroid	2	9	0	Y	14	14	14	14	7.5	13	14	8	7	7
490	14	77	M	Thyroid	0	72	0	Y	6	5	4	4	5	4	4	4	6	6	4	6	6	4	9	8	9	8	4	4	9
491	15	58	F	Thyroid	0	120	1		3	3	3	3
492	16	66	F	Thyroid	0	29	0	Y	5	5	5	5	5	5	5	5	5	5	5	5	5	5	5	5	5	5	5	5	5	5	5	5	5	5	5	5	5	5	4	4	4	4	4	4	4	4	4	4	4
493	17	90	M	Thyroid	0	23	0	Y	4	4	4	4	4	4	5	5	5	4	4	3	3	3	3	3	3	3	3	3	3	3	3	3	3	3	3	3	3	3	3	4	5	10	10	10	9	4	5	5
494	18	65	F	Thyroid	72	180	1		6.5	4	4	6.5	6.5	4	10	12	4	4	6	12
495	19	70	F	Thyroid	0	60	0	Y	3	3	3	3	3	3	3	3	3	3	3	3	3	3	3	3	3	3	3	3	3	3	3	3	3	3	3	3	3	3	3	3	3	3	3	3	3	3	3	3	3
496	20	65	M	Thyroid	0	61	1		4	4	4	4	4	4	4	4	4	4	4	4	4	4	4	4	4	4	4	4	4	4	4	4	6	6	6	6	6	6	6	6	6	6	6	6	6	6	6	6
497	21	74	F	Thyroid	0	60	0	Y	4	4	4	4	4	4	4	4	4	4	4	4	4	4	4	4	4	4	4	4	4	4	4	4	4	4	4	4	4	4	4	4	4	4	4	4	4	4	4	4	4
498	22	48	M	Thyroid	20	92	1		4	6	4	3	4	3	3	6	4	3	4	4	3
499	23	60	F	Thyroid	0	120	0	Y	6	6	6	6	6	6	6	6	6	6	6	6	6	6	6	6	6	6	6	6	6	6	6	6	6	6	6	6	6	6	6	6	6	6	6	6	6	6	6	6	6
500	24	51	M	Thyroid	28	100	1		4	8	8	4	8	5	4	4
501	25	68	M	Thyroid	15	38	0	Y	4	18	7	24	15	7	28	8	8	7	7	7	7	7	4	13	14	15	7	7	11	19	7	7	7	7	7	18	13	13	11	6	7	7	4	18	13	39	11	15	8
502	26	57	M	Thyroid	4	7	0	Y	10	10	5	5	5	5	5	10	5	5	5	10	4	4	4	4	5	10	11	4	5	4	4	11	11	5	11	5	5	5	5	5	11	5	5	5	5	5	5	10	10
503	27	80	M	Thyroid	0	48	1		8	7	7	7	7	7	6	6	9	6	6	5	5	5	5	5	7	7	7	6	7	6	5	9	9	5	5	5	6
[truncated: 133 more columns]
